# Supplementary material for: Information Content-Based Gene Ontology Functional Similarity Measures: Which One to Use for a Given Biological Data Type?
Source: PLoS One. 2014 Dec 4;9(12):e113859. doi: 10.1371/journal.pone.0113859 (PMC4256219; doi:10.1371/journal.pone.0113859)
Supplement: File S1 — Combined file of supporting tables. Table S1: A human protein-protein interaction dataset used to assess the classification power of different functional similarity measures using Receiver Operator Characteristic (ROC) curve analysis. Table S2: A set of human protein-protein interaction with both interacting partners annotated with respect to the GO BP ontology. Table S3: A set of human protein-protein interaction with both interacting partners annotated with respect to the GO CC ontology. Table S4: A human co-expression network used to assess the clustering power of different functional similarity measures using using Normalized Mutual Information and Rank Index scores. Table S5: A set of human co-expressed protein pairs among human proteins annotated with BP terms. (ZIP) [file pone.0113859.s001.zip]

Archive with 5 entries (5 files):
- BPHumanStringPhysicalAnnot.xlsx
- HumanStringPhysical.xlsx
- HumanCoexpressed.xlsx
- BPHumanCoexpressedAnnot.xlsx
- CCHumanStringPhysicalAnnot.xlsx
