# Supplementary material for: Information Content-Based Gene Ontology Functional Similarity Measures: Which One to Use for a Given Biological Data Type?
Source: PLoS One. 2014 Dec 4;9(12):e113859. doi: 10.1371/journal.pone.0113859 (PMC4256219; doi:10.1371/journal.pone.0113859)
Supplement: File S1 — Combined file of supporting tables. Table S1: A human protein-protein interaction dataset used to assess the classification power of different functional similarity measures using Receiver Operator Characteristic (ROC) curve analysis. Table S2: A set of human protein-protein interaction with both interacting partners annotated with respect to the GO BP ontology. Table S3: A set of human protein-protein interaction with both interacting partners annotated with respect to the GO CC ontology. Table S4: A human co-expression network used to assess the clustering power of different functional similarity measures using using Normalized Mutual Information and Rank Index scores. Table S5: A set of human co-expressed protein pairs among human proteins annotated with BP terms. (ZIP) [file pone.0113859.s001.zip › HumanCoexpressed.xlsx]

## Sheet: Sheet1
Table S4
Q15572	Q15573
P20226	Q15573
Q9NYV6	Q15573
Q9NYV6	Q15572
Q15572	O15164
Q15572	P20226
Q00535	Q02750
P53779	Q00535
P30279	Q00535
Q01094	Q00534
Q00534	P30279
Q00534	P12004
Q00534	Q9UIV1
P61586	Q07960
P08134	Q07960
O00716	P30279
O00716	Q14186
Q13835	P15924
Q13835	Q02413
Q13835	P02533
P62851	P40429
P22090	P40429
P40429	P18621
P25398	P40429
P40429	P62857
P46782	P40429
P40429	P62424
P40429	P30050
P40429	P62913
P40429	P62917
P62753	P40429
P40429	P62750
P40429	P36578
Q14152	P40429
P55010	P40429
P40429	P62906
P40429	P63173
P40429	P23396
P40429	P62861
P84098	P40429
P20042	P40429
P05386	P40429
P40429	P05387
P05388	P40429
P40429	P62979
P39019	P40429
P40429	O60841
P62280	P40429
Q02543	P40429
P62847	P40429
P40429	P46776
P39023	P40429
P40429	P61313
O75821	P40429
P46777	P40429
P40429	P61247
P40429	P08865
P40429	P68104
P40429	P27635
P40429	P62888
Q07020	P40429
P40429	P62266
P40429	P62263
P40429	P08708
P40429	P62269
P40429	P62701
P62277	P40429
Q02878	P40429
P40429	P42677
P40429	P46781
P40429	P62081
P40429	P62241
P62244	P40429
P60866	P40429
P40429	P13639
P61353	P40429
P22087	P40429
P62841	P40429
P15880	P40429
P40429	Q99613
Q13347	P40429
P40429	P18124
P62316	P40429
P60900	P40429
P40429	P26373
P62495	P40429
P62244	Q13838
Q9Y3U8	P05386
P05386	P30050
P05386	P62861
P42766	P05386
P05386	P05387
P05388	P05386
P05386	P62979
P05386	P08865
P05386	P68104
P05386	P50914
Q9UNX3	P05386
P05387	P30050
P62829	P05387
Q9UNX3	P05387
P42766	P05387
P05388	P62851
P05388	P61353
P05388	P18621
P05388	Q9Y2S0
P05388	Q9Y3U8
P05388	P52815
P46782	P05388
P05388	O60841
P25789	P05388
P05388	P30050
P05388	P62917
P05388	P62753
P05388	P62750
P05388	O00541
P05388	O15213
P05388	Q14152
P05388	P55010
Q9H089	P05388
P05388	P62906
P05388	P63173
P05388	Q9NY61
P05388	P84098
P05388	P41252
P05388	P61221
P05388	P63244
P05388	P46777
P05388	P41091
P05388	P42766
P05388	P62979
P05388	Q9UQ80
P05388	P62424
P05388	Q02543
P05388	P62847
P05388	P62913
P05388	P20042
P05388	P61313
P05388	Q9H0A0
P05388	P39023
P05388	P23396
P05388	O75821
P05388	O43776
P09012	P05388
Q9UKD2	P05388
P05388	P14868
P05388	P61247
P05388	P68104
P05388	O14981
P05388	P62081
P05388	P62888
P05388	O95478
P05388	Q13601
P05388	P05198
P62899	P05388
Q9H501	P05388
P05388	P62263
P05388	P24534
P05388	P62269
P05388	P25705
P05388	P08865
P05388	P62829
P05388	O60832
P60866	P05388
P05388	P08708
P05388	P62701
P05388	P62277
Q02878	P05388
P05388	O95793
P05388	P50914
Q9UNX3	P05388
P05388	O14818
P05388	P61513
P05388	P27635
P05388	P50991
P05388	P62280
Q07020	P05388
P05388	P46781
P05388	P26373
P05388	Q96D46
P05388	P62241
P05388	P36578
P05388	P62244
P05388	P13639
P05388	P46776
P05388	P22087
P05388	Q99613
Q13347	P05388
P05388	P18124
P05388	P60900
P05388	P62495
P02647	P02766
P02766	P02753
Q71V88	P49639
Q71V88	Q12906
Q71V88	P29972
P18206	Q71V88
P39023	P62851
P39023	P61353
P39023	Q9NVU7
P39023	P26373
P39023	Q9Y3U8
P39023	P18621
P46782	P39023
P39023	P62424
P39023	P30050
P39023	P62993
P39023	P62753
P39023	P62750
O00541	P39023
P39023	Q9NY93
P39023	P61221
P39023	P62906
P39023	P23396
P39023	P22087
P39023	Q9GZL7
P39023	P62861
P39023	P84098
Q02878	P39023
P39023	P42696
P39023	Q8TDN6
P39023	P20042
P39023	P41091
P39023	P32969
P39023	P49207
P39023	P62979
P39023	Q02543
P39023	P62847
P39023	Q13823
P39023	P62913
P39023	P61313
P39023	P62917
P39023	Q9H9Y2
P39023	P08708
Q9UKD2	P39023
P39023	P61247
P39023	P68104
P60866	P39023
P39023	P61927
P39023	P62888
P39023	O95478
P39023	P09001
P39023	P05198
P39023	Q9Y221
P39023	P62891
P62899	P39023
Q9H501	P39023
P39023	P62263
P39023	P62829
P39023	P62269
P39023	O60841
P39023	P08865
P39023	P62945
P39023	O60832
P39023	P62701
P39023	P62277
P39023	O00567
P39023	Q03701
P39023	Q99848
P39023	Q8TDD1
P39023	P61513
P39023	P27635
P39023	Q14152
P39023	P62280
Q07020	P39023
P39023	P46781
P39023	P62081
P39023	Q96D46
P39023	P62241
P39023	P36578
P39023	P62244
P39023	P63173
P39023	P13639
P39023	P42766
P39023	P46776
P39023	P46777
P39023	Q9Y3T9
P39023	Q14137
P39023	Q9BQ67
P39023	Q99613
P39023	P18124
P39023	P62316
P39023	P60900
P39023	P62495
P25205	Q96CS2
Q92831	P04637
Q92831	P51587
Q09472	Q92831
P36551	Q92831
Q92831	Q12962
Q8IXJ6	Q92830
Q9C000	P51878
Q9Y6E0	Q9BUL8
Q13608	O43933
Q9BZG8	P13639
Q9BZG8	O15160
P16471	P01236
P08579	Q09161
Q09161	P62753
P52272	Q09161
Q9UMS4	Q09161
O75533	Q09161
P08621	Q09161
Q09161	Q13151
O60684	Q09161
O94906	Q09161
Q09161	O75643
Q09161	Q92989
P62318	Q09161
P62316	Q09161
Q09161	P62314
Q08170	Q09161
Q15428	Q09161
Q09161	O60508
O43432	Q09161
P52298	Q09161
Q09161	P62308
Q09161	P62306
Q09161	Q01130
Q09161	Q15427
Q15459	Q09161
Q05519	Q09161
Q09161	Q15393
P09661	Q09161
Q86U42	Q09161
P55769	Q09161
P09012	Q09161
Q16629	Q09161
O43172	Q09161
Q09161	Q12874
Q13247	Q09161
Q13435	Q09161
Q09161	Q07864
Q09161	Q6P2Q9
P09001	Q15542
P09001	P68104
P04035	Q9Y4W6
O14980	P04035
P06744	P04035
P60520	Q92609
P60520	Q9UH92
P02808	Q99935
Q14562	Q13573
Q14562	O60508
Q14566	P33992
Q14566	P33993
Q14566	P33991
P49736	Q14566
Q14566	Q9H211
Q14566	Q13601
Q14566	Q13416
Q14566	Q13415
Q14566	P25786
Q14566	P24941
Q14566	P42568
Q14566	Q9Y5N6
Q14566	P35244
Q14566	P25205
Q7L590	Q14566
Q14566	O75496
Q14566	Q9BWG6
Q14566	Q9UNM6
Q14566	O43913
Q9UHF0	P29371
Q13616	Q86VP6
Q13617	Q86VP6
Q92521	P49755
Q02878	P18621
Q02878	Q9Y3U8
P46782	Q02878
Q02878	O60841
Q02878	P30050
Q02878	P62913
Q02878	P62917
Q02878	P62753
Q02878	P62750
Q02878	P61353
Q02878	O00541
Q02878	Q14152
Q02878	P55010
Q02878	P62906
Q02878	P63173
Q02878	P23396
Q02878	P62861
Q02878	P84098
Q02878	P61221
Q02878	P42696
Q02878	P63244
Q02878	P46777
Q02878	P32969
Q02878	P62424
Q02878	O00567
Q02878	Q02543
Q02878	P62847
Q02878	P61313
Q02878	O75821
Q9UKD2	Q02878
Q02878	P61247
Q02878	P68104
Q9NVP1	Q02878
Q02878	P62888
Q02878	P62081
Q02878	P11142
Q02878	O95478
Q02878	P62263
Q02878	P08708
Q02878	P17844
Q02878	P62269
Q02878	P08865
Q02878	P62829
Q02878	O60832
P60866	Q02878
Q02878	P62701
Q02878	P27635
Q02878	P62277
Q02878	O95793
Q02878	P47914
Q02878	P61513
Q02878	P62280
Q07020	Q02878
Q02878	P46781
Q02878	P26373
Q02878	P62241
Q02878	P36578
Q02878	P62244
Q02878	P13639
Q02878	P42766
Q02878	P46776
Q02878	Q99613
Q13347	Q02878
Q02878	P18124
Q96HA8	P00492
Q96HA8	P14923
P08697	P02671
Q13416	Q9H211
Q99741	Q9H211
Q13415	Q9H211
P24941	Q9H211
P12004	Q9H211
Q96BY2	Q9H213
P22087	Q96G21
Q9NVP1	Q96G21
O60832	Q96G21
Q13895	Q96G21
P60900	Q96G21
O43818	Q96G21
Q13232	O43765
Q13233	P04049
P51884	P08123
P08123	P21810
P25940	P08123
Q15762	P05107
P10914	Q04206
Q00536	P62258
P10619	Q99519
P16278	Q99519
Q96RU7	P35638
P20393	O75376
P50395	P63208
P50395	P51151
Q14847	Q13643
Q6UY14	Q13643
Q00587	Q13643
P28066	P40306
O14818	P40306
P48556	P40306
P25786	P40306
P25787	P40306
P25788	P40306
P25789	P40306
P28065	P40306
P28070	P40306
P28072	P40306
Q99436	P40306
P49720	P40306
P60900	P40306
P62380	P52657
P22087	Q9H6R4
P62753	Q9H6R4
Q9H6R4	P46781
Q9H6R4	P62081
P10644	Q9H8W4
P10644	P31321
O43572	P10644
P10644	P62993
Q9ULZ3	P10644
P48556	P51665
P48556	O00233
P48556	P28065
P48556	O75832
P48556	P54578
P48556	P54727
P48556	P60900
P48556	O14818
P20618	P48556
P48556	P62191
P48556	O43242
P48556	O00231
Q99741	P48556
P48556	P25786
P48556	P25787
P25789	P48556
P48556	Q15008
P48556	P35998
P48556	P17980
P48556	O43776
P48556	P28072
P48556	Q13200
P48556	P41252
P48556	Q99460
P62195	P48556
P48556	P28074
P48556	P62333
P48556	P49720
P48556	Q9UNM6
P43686	P48556
P48556	P28070
P10646	P07996
O15066	Q9Y496
P11908	P60891
Q9NZD8	P60891
O15056	Q9NZM3
P51787	P15382
P49427	Q9Y297
Q9UKB1	Q9Y297
Q9Y294	Q13112
Q9Y294	P31350
Q12834	Q13042
Q12834	O60566
Q12834	O43683
Q9UKT4	Q12834
P30260	Q12834
Q12834	Q13257
O14965	Q12834
Q12834	O95067
Q12834	P20248
Q12834	O95997
Q12834	P17987
P04899	P49795
P08754	P49795
O43143	O75643
O43143	P08579
Q15428	O43143
Q9UBB9	O43143
O43143	O75533
O43143	Q9H0A0
O43143	Q9UMS4
O43143	Q13610
O43143	O60832
O43143	Q12874
O43143	Q15181
P62318	O43143
O43143	Q6P2Q9
P60900	O43143
P29992	P49796
Q8N1F7	P49790
O00410	P49790
P49790	P49792
P12270	P49790
O14980	P49790
Q92973	P49790
Q14974	P49790
P61970	P49792
O00410	P49792
P11142	P49792
P46060	P49792
O14980	P49792
Q14974	P49792
Q92973	P49792
P23246	Q15233
P23246	Q8WXA9
P23246	Q8WXF1
P09471	P49798
P51116	O95751
P51116	P35520
P51116	P02794
P51116	Q9UIC8
Q9UI14	P51116
Q06787	P51114
Q9P0L0	P22059
P35251	P40938
P35251	P35250
P35251	P35249
Q14181	P35251
P35251	P12004
P35251	P49642
P35251	Q07864
P35251	P28340
P35250	P56282
P35250	P35249
P35250	P49642
P35250	O75943
Q14181	P35250
P35250	P40938
P35250	P28340
P35250	Q07864
P35250	P12004
P52298	Q08170
Q08170	Q15393
P07910	Q08170
Q08170	Q13247
Q08170	Q99590
P52272	Q08170
Q08170	Q15365
Q86U42	Q08170
P55769	Q08170
Q08170	P09651
Q08170	Q15287
P08621	Q08170
Q08170	Q14103
Q96SB4	Q08170
Q08170	O60508
Q08170	P22626
Q08170	Q92620
Q15428	Q08170
Q13243	Q08170
Q13242	Q08170
Q08170	P62316
O14893	Q08170
P62318	Q08170
Q08170	Q6P2Q9
P35637	Q08170
Q08170	Q8WXA9
O75427	Q99750
Q92731	Q14686
P03372	Q92731
Q14643	Q92736
P30626	Q92736
O60603	Q5FWG5
O60603	Q99836
O60603	P08571
O43353	O60603
O60603	Q9Y6Y9
O60603	Q9Y2C9
Q5FWG5	O60602
Q99836	O60602
O00206	O60602
O15294	Q9UPV9
P07910	O00505
O00505	Q14974
Q07157	O00501
P01008	P00734
P01008	P00747
P51811	P23276
O75390	P40926
Q8IVD9	P63279
P46019	Q93100
P46019	P06737
P46019	P15735
O94979	P55735
P42773	P04637
O94972	Q9UBZ4
O94972	P53618
P06241	Q9UI08
Q13216	P19447
Q13889	P19447
P54727	P19447
P09012	P19447
Q01831	P19447
P19447	Q16531
P32780	P19447
Q92466	P19447
Q14974	P19447
P28715	P19447
P43246	P19447
Q16514	Q92804
Q16514	Q9HBM6
Q16514	O00268
O14981	Q16514
P20226	Q16514
Q6P1X5	Q16514
Q15544	Q16514
Q16514	Q15545
Q16514	Q15542
Q16514	Q12962
P49848	Q16514
Q16512	Q15834
Q16513	P62993
Q16513	P61586
Q14004	O75400
Q9BSJ2	Q14008
Q9NPD3	O77932
P49407	P21730
P49407	O43298
P49407	P32121
Q15800	P56937
P37088	P51168
Q9BY27	P08727
Q9UNE7	P11142
P48552	O95751
Q13588	P06239
O76003	Q6UY14
Q9BWH6	P62875
Q10586	A8K1X8
P05019	P35858
P05019	P22692
O00268	P52655
Q6P1X5	O00268
O00268	Q12962
O00268	Q15545
Q15544	O00268
O00268	Q15542
O00268	Q15543
P49848	O00268
O00267	Q6PD62
O00541	O00267
P24928	O00267
Q68DV7	O00267
P13984	O00267
Q92541	O00267
O75821	O00267
Q13526	O00267
P36954	O00267
P19388	O00267
P30876	O00267
P52434	O00267
P52435	O00267
P61218	O00267
P50750	O00267
P62487	O00267
O43148	O00267
P08865	P18621
P08865	P30050
P62917	P08865
O15371	P08865
P08865	P62750
Q14152	P08865
P55010	P08865
P08865	P62906
P23396	P08865
P84098	P08865
P08865	P63244
P20042	P08865
P41091	P08865
P42766	P08865
P62424	P08865
P62280	P08865
Q02543	P08865
P62847	P08865
P62913	P08865
P08865	P61313
O75821	P08865
P61247	P08865
P68104	P08865
P27635	P08865
P62888	P08865
Q07020	P08865
P61927	P08865
P49207	P08865
P62899	P08865
P08865	P18077
P62263	P08865
P08865	P08708
O60841	P08865
P08865	P62701
P62277	P08865
P08865	P50914
P47914	P08865
P61353	P08865
P08865	P61513
P46782	P08865
P08865	P46781
P08865	P62081
P08865	P36578
P62244	P08865
P08865	P63173
P13639	P08865
P46776	P08865
P46777	P08865
P46779	P08865
P08865	Q99613
Q13347	P08865
P18124	P08865
P05198	P08865
P26373	P08865
P62495	P08865
Q9H2K2	P54274
Q14683	O95347
Q15021	O95347
Q9UQE7	O95347
P61006	Q9UQ26
P08621	Q86UA1
Q12983	P17152
O60238	Q12983
Q12982	P10415
P38398	Q13535
P38398	P42229
P38398	Q7Z569
P38398	P62979
P38398	P25490
P38398	P52701
P38398	P40692
P38398	O60934
P38398	Q13315
P38398	Q14683
P38398	Q16254
P38398	P01106
P38398	P04637
P38398	Q01094
P38398	P43246
Q9ULZ3	P29466
Q9C000	P29466
O43353	P29466
Q93100	Q16816
Q93100	P15735
P07910	Q93100
Q8IW41	P28482
P28482	P28562
P28482	P24941
P28482	P02686
P28482	Q05655
Q9HBH9	P28482
Q9BUB5	P28482
P28482	Q16539
P28482	P04049
P28482	P46940
P28482	P67775
P28482	P51812
P28482	Q02750
P28330	P55084
P28331	P40926
P62851	P62829
P62829	P18621
P62829	Q9Y3U8
P62829	P62424
P62829	P30050
P62829	P62913
P62829	P62753
P62829	P62750
O00541	P62829
P62829	P62906
P62829	P23396
P62829	P62861
P84098	P62829
P35268	P62829
P62829	P42696
P62829	P42766
P62829	P62979
P39019	P62829
P62829	P62280
Q02543	P62829
P62829	P62847
Q9P287	P62829
P62829	P61313
P62829	P46776
P46777	P62829
P62829	P61247
P62829	P27635
P62829	P62888
Q07020	P62829
P60866	P62829
P62899	P62829
P62829	P62266
P62829	P62263
P62829	P08708
P62829	P62701
P62277	P62829
P62829	P50914
P62829	P42677
P46782	P62829
P62829	P62081
P62829	P36578
P62829	P62244
P62829	P13639
P62841	P62829
P62829	P61353
P46778	P62829
P62829	Q9Y3T9
P62829	P15880
P62829	P18124
P62829	P26373
P04003	P02743
P02741	P02743
P33992	O43913
O43913	P33993
P33991	O43913
P49736	O43913
P25205	O43913
Q99741	O43913
Q13415	O43913
O43929	O43913
P35244	O43913
Q13416	O43913
O75419	O43913
O43914	Q9NP99
O43914	Q07444
O43914	P43405
P02749	P08519
P02749	P00747
P02749	P00742
P02749	P00748
P02748	P10909
P02748	P07357
O95967	P46379
P49639	O95967
P29972	O95967
P01225	P01215
P01222	P01215
P01229	P01215
P08253	P35625
Q9UHI5	P08195
Q9UM01	P08195
Q9UPY5	P08195
Q01650	P08195
P17480	P53803
P50995	O15162
P50995	P06703
Q13217	O43422
Q13217	Q9NZJ5
P14618	P06733
P14618	P10515
P14618	P00558
Q01813	P14618
P14618	P11177
P14618	P08237
P14618	P06744
P14618	Q02218
P14618	P50213
P48163	P14618
P14618	P60900
O00187	P11226
P11226	P04264
P29590	P23769
Q99836	Q9NYK1
Q9Y3U8	P41091
P41091	O60841
P41091	P30050
P49770	P41091
P41091	O15372
O15371	P41091
P41091	P62750
Q14152	P41091
P55010	P41091
P41091	Q14240
P41091	P62906
P41091	P23396
P41091	P61221
P20042	P41091
Q9NR50	P41091
P41091	P62424
P60228	P41091
P41091	P62280
Q02543	P41091
P41091	P62847
P41091	Q13144
P41091	O75821
O75822	P41091
Q9Y4Y9	P41091
P46777	P41091
P41091	P61247
P41091	P68104
P41091	P27635
P41091	P62888
P41091	P62081
P41091	P62263
P41091	P08708
Q15056	P41091
P41091	P62701
P41091	O75794
P41091	Q9UBQ5
P46782	P41091
P41091	P46781
P41091	P26373
P41091	P36578
P41091	P62244
P41091	P42766
P41091	P61353
P41091	O00303
P41091	Q99613
Q13347	P41091
P41091	P18124
P41091	P05198
Q14232	P41091
P23588	P41091
Q9UI10	P41091
O60683	P40855
P40855	P28328
O96011	P40855
P40855	Q15388
P56589	P40855
P28288	P40855
O15232	P21941
O95460	P21941
Q9NS69	Q15388
P13489	P07998
P60228	Q9HC44
P62158	Q14832
O14745	P35222
P30203	P06127
Q99973	O14746
P16444	Q96EK5
P13929	P15259
P50402	P02545
P50402	O43889
O00555	O00305
Q5JTH9	O60832
Q92997	B4DXY4
O60832	P18621
O60832	P62913
O60832	P62917
Q5VZU3	O60832
O60832	P36578
Q9Y5J1	O60832
P84098	O60832
O60832	Q13206
Q15397	O60832
P20042	O60832
O60832	Q9Y265
O43818	O60832
O60832	O60841
O00566	O60832
O60832	Q13823
P25789	O60832
O60832	Q9H0A0
Q9NW13	O60832
Q9NVP1	O60832
O60832	Q13610
O60832	Q9NX24
O60832	P62888
O60832	Q12788
Q13601	O60832
O60832	Q9NPE3
O60832	Q2NL82
O60832	Q9NV31
O60832	Q6PI26
O60832	P62701
P62277	O60832
O00567	O60832
O60832	Q14692
Q9H501	O60832
Q9UNX4	O60832
O60832	Q14137
O60832	P62280
Q9NY12	O60832
O60832	P23396
P46782	O60832
O60832	P62081
O60832	O15213
O60832	P62244
O60832	P61353
P22087	O60832
Q13895	O60832
O60832	Q99613
O60832	Q9BVI4
O60832	Q07864
O60832	P18124
O60832	P05455
P60900	O60832
O60832	P26373
Q92979	O60832
P08579	Q12874
P62308	Q12874
P62306	Q12874
Q15428	Q12874
P07910	Q12874
P09661	Q12874
P55769	Q12874
P09651	Q12874
P09012	Q12874
P08621	Q12874
Q05519	Q12874
Q16629	Q12874
O43172	Q12874
P41223	Q12874
P22626	Q12874
O43395	Q12874
P62318	Q12874
P62316	Q12874
Q14103	Q12874
P62314	Q12874
Q15637	O75400
Q8N3X1	O75400
Q9UMX0	O75400
P26368	O75400
Q7LDG7	P62834
Q7LDG7	P01116
P01024	P05156
P01024	P06681
P08603	P01024
P01031	P01024
P17677	P62158
P61586	Q9Y4D1
Q03135	Q13021
Q92750	Q12962
Q92973	P10809
Q99666	Q92973
Q92973	P43487
Q92973	P35658
O00410	Q92973
Q92973	Q9UBU9
Q92973	P46777
Q00325	Q92973
Q92973	Q13895
Q92973	O95373
Q92973	Q14974
Q92973	P68104
O14980	Q92973
Q13895	Q92979
O43818	Q92979
P22087	Q92979
Q92979	P62753
Q92979	P46781
Q92979	P62081
Q92979	O15213
Q92979	Q99436
Q9NVP1	Q92979
Q92979	P67870
P60900	Q92979
P62277	Q92979
Q92979	P36578
Q92979	Q14692
Q9UET6	P04179
Q05397	Q08722
O14508	Q05397
Q14242	P14151
P13611	Q14242
P55010	Q14240
P78344	Q14240
Q14240	P47813
Q13144	Q14240
Q15056	Q14240
O43432	Q14240
P05198	Q14240
P23588	Q14240
Q14241	Q15369
Q14241	Q9Y2I6
P24928	Q6PD62
Q13526	P24928
Q10570	P24928
Q68DV7	P24928
P62875	P24928
Q13503	P24928
P00558	P24928
O60942	P24928
O15514	P24928
O94913	P24928
P50613	P24928
P23025	P24928
O14776	P24928
P54727	P24928
P19388	P24928
P19387	P24928
P30876	P24928
P52434	P24928
O95163	P24928
O43148	P24928
O60583	P24928
P49848	P24928
O15160	P24928
P63316	P19429
P13805	P19429
P07339	P07858
Q14790	Q13158
Q14790	P10415
Q14790	Q9Y239
Q14790	Q13546
Q14790	Q15628
Q14790	O43353
Q14790	P55212
O15519	Q14790
Q92851	Q14790
Q14790	P42574
Q14061	P04637
P18433	P28827
Q9GZR7	P78406
Q9GZR7	P22087
Q9NVP1	Q9GZR7
P62851	P62280
P62280	P18621
P62280	P62857
P62280	P26373
P62280	P30050
P62280	P62913
P62280	P62917
O15371	P62280
P62753	P62280
P62280	P62750
P62280	P36578
Q14152	P62280
P62280	P62906
P62280	P63173
P62280	P23396
P84098	P62280
P62280	P63244
P20042	P62280
P42766	P62280
P62280	P62979
P39019	P62280
P62280	O60841
Q02543	P62280
P46777	P62280
P62280	P46776
O75821	P62280
P62280	P61247
P62280	P68104
P62280	P27635
P62280	P62888
Q07020	P62280
P60866	P62280
P62280	P18077
Q13601	P62280
P62280	P62266
P62280	P62263
P62280	P08708
P62280	P62269
P62280	P62701
P62847	P62280
P62277	P62280
P62280	P50914
P62280	P42677
P62280	Q9UBQ5
P46782	P62280
P62280	P46781
P62280	P62081
P62244	P62280
P62280	P13639
P62841	P62280
P61353	P62280
P62280	O00303
P62280	Q99613
Q13347	P62280
P62280	P18124
P51665	P25786
P25786	P28066
P25786	P28065
P54578	P25786
P25786	P35998
P25786	P17980
P28074	P25786
Q13287	P25786
P25786	P28070
P25786	P28072
P25786	Q13200
P25786	Q99436
P62333	P25786
P25786	Q9UNM6
P08670	P25786
P25786	P51946
O75832	P25786
P20618	P25786
P25786	Q15008
P25787	P25786
P25788	P25786
P25789	P25786
P25786	P68104
P49720	P25786
P62191	P25786
P62195	P25786
P43686	P25786
O43242	P25786
Q7Z6G3	P25786
O00231	P25786
P25786	O00232
O14818	P25786
P25786	P53350
P25786	Q9Y620
P25786	Q99460
P60900	P25786
P51665	P25787
P25787	P28066
P25787	P28065
O75832	P25787
P60900	P25787
P20618	P25787
P62191	P25787
P25787	O43242
P25788	P25787
P25789	P25787
P25787	P17980
P25787	P53350
P25787	Q15008
P28074	P25787
P25787	P28070
P25787	Q99436
P25787	P35998
P25787	P28072
P25787	Q99460
P43686	P25787
P25787	P49720
P62333	P25787
P62195	P25787
P25787	Q9UNM6
P25787	O00231
O14818	P25787
P25788	P51665
P25788	O00233
P25788	P28066
P25788	O14818
P20618	P25788
P25788	O43242
P25788	Q15008
P25788	P35998
P25789	P25788
P25788	P62306
P25788	P53350
P25788	P28065
Q9H0D6	P25788
P25788	P28074
P25788	P28070
P25788	P28072
P25788	P17980
P25788	Q99436
P25788	Q99460
P25788	P49720
P25788	Q9UNM6
P25788	P60900
P25788	O00231
P43686	P25788
P25789	P51665
P25789	P28066
P25789	P28065
P25789	P62424
P25789	P35998
P25789	P28074
P25789	P22087
P25789	P28070
P25789	P28072
P25789	Q13200
P25789	Q99436
P25789	P62333
P25789	Q9UNM6
P25789	O75832
P25789	O00567
P20618	P25789
P25789	Q15008
P25789	P61247
P25789	P68104
P25789	P49720
P25789	P62191
P43686	P25789
P25789	O00231
P25789	P08708
P25789	O43242
P25789	P53350
P25789	O00232
P25789	O14818
P25789	Q99460
P25789	P60900
Q9Y5L4	O60220
P30279	P06493
P30279	P50613
P46527	P30279
P30279	P11802
Q99750	Q9H1D0
Q6PIZ9	P07766
P11142	P27797
P07900	P11142
P11142	Q9NZL4
P11142	P62753
O00429	P11142
P11142	P16949
Q14152	P11142
P11142	O95429
P11142	P23396
P11142	P28072
P84090	P11142
P22087	P11142
P11142	Q9NZJ5
O43615	P11142
P11142	O95816
P11142	P14625
P11142	P09496
P11142	P49368
P11142	P62081
P11142	Q08752
P11142	P10809
P46060	P11142
P11142	P32119
P11142	P61247
P08238	P11142
P11142	P62277
P11142	Q92598
P31689	P11142
P11142	P36578
Q96EY1	P11142
P11142	P00505
P11142	P09429
P11142	P34932
O95777	O43172
O95777	O43290
O95777	P62306
P83731	O95777
O43395	O95777
O95777	Q01780
P62318	O95777
O95777	P62314
P61081	Q13564
Q15843	Q13564
Q8TBC4	Q13564
P08579	Q9BWJ5
P55769	Q9BWJ5
P09012	Q9BWJ5
P62308	Q9BWJ5
Q16629	Q9BWJ5
O43172	Q9BWJ5
P22626	Q9BWJ5
Q15428	Q9BWJ5
Q14103	Q9BWJ5
P62318	Q9BWJ5
P62316	Q9BWJ5
P62314	Q9BWJ5
O14617	O00203
O00203	Q00610
P53677	O00203
O00203	O60566
O00206	Q5FWG5
O00206	Q99836
O00206	P51617
P49720	O00231
P49720	P28066
P49720	P28065
P51665	P49720
O14818	P49720
P20618	P49720
P62191	P49720
P49720	O43242
P49720	Q15008
P49720	P35998
P28074	P49720
P49720	P28070
P49720	P28072
P49720	Q13200
P49720	Q99436
O75832	P49720
P43686	P49720
P62333	P49720
P62195	P49720
P49720	Q9UNM6
P60900	P49720
P49720	Q99460
A9YTQ3	Q99683
Q99598	Q96AQ6
P51955	Q9BV73
Q9UJX2	Q9Y620
P42768	Q12965
Q12962	Q15545
Q12962	Q9Y4A5
Q6P1X5	Q12962
P20226	Q12962
Q15544	Q12962
Q15542	Q12962
P30876	Q12962
P49848	Q12962
Q96CW5	P23258
P62841	P62851
P62841	P62857
P62841	Q9Y3U8
P62841	O15372
O15371	P62841
P62841	Q9HAU5
Q14152	P62841
P62841	P20042
P62841	P62979
P39019	P62841
P62841	O75821
P60866	P62841
P62841	P62266
P62841	P62263
P62841	P08708
P62841	P62269
Q15056	P62841
P62841	P62847
P62277	P62841
P62841	P50914
P62841	P42677
Q9UNX3	P62841
P62841	Q9UBQ5
P25398	P62841
P62841	P62244
P62841	P42766
P62841	O00303
P62841	Q99613
Q13347	P62841
P62851	P62847
P61353	P62847
P62847	P18621
P25398	P62847
P62847	P62857
Q9Y3U8	P62847
P62847	P62424
P62847	P30050
P62847	P62917
P62847	O15372
O15371	P62847
P62753	P62847
P62847	P62750
P62847	P36578
Q14152	P62847
P55010	P62847
Q15428	P62847
P62847	P62906
P62847	P63173
P84098	P62847
P62847	P61221
P62847	P68104
P62847	P63244
P20042	P62847
P42766	P62847
P62847	P62979
P39019	P62847
Q02543	P62847
P46777	P62847
P62847	P62913
P62847	P61313
Q9H0A0	P62847
O75821	P62847
P62847	P08708
P62847	P61247
P62847	P62888
Q07020	P62847
P62847	Q2NL82
P62847	P62266
P62847	P62263
P62847	P23396
P24534	P62847
P62847	P62269
P62847	O60841
Q15056	P62847
P62847	P62701
P62277	P62847
P62847	P50914
Q9UNX3	P62847
P62847	Q9UBQ5
P62847	P61513
P62847	P27635
P46782	P62847
P62847	P46781
P62847	P62081
P62847	P62241
P62244	P62847
P60866	P62847
P62847	P13639
P62847	P46776
P05198	P62847
P62847	O00303
P62847	P15880
P62847	Q99613
Q13347	P62847
P62847	P18124
P62318	P62847
P62847	P26373
P62847	P42677
Q9UID5	Q9UBZ9
Q13239	Q9H2V7
Q13239	P43405
Q03135	P16234
P51636	Q03135
Q03135	P17302
P00505	P40926
P00505	P00367
P62258	Q9GZM8
Q9GZM5	O15162
Q99750	Q9GZM7
O95972	O60383
P84077	P35606
Q13200	P35606
Q9Y678	P35606
Q8N6H7	P35606
Q96EE3	P35606
P00558	P35606
Q00610	P35606
O75821	P35606
P14868	P35606
P61923	P35606
P53621	P35606
P17987	P35606
Q9P015	P35606
P53618	P35606
Q9HC07	P35606
P42566	Q05193
P42566	Q15811
P42566	Q00610
P42768	P42566
O60641	P42566
P51531	P42568
Q92569	P42336
P06241	Q92569
P57086	P17028
Q9NYL2	P52564
P52564	Q16539
P15153	P52565
P52565	P14923
P61586	P52565
P52565	P39748
Q02543	P42696
P46777	P42696
P36578	P42696
Q9UQE7	P42696
P10915	P16112
P08311	P49913
Q99640	P14635
P14635	O43683
P14635	O43684
P14635	P53350
P14635	P30307
P14635	P30304
P30305	P14635
P14635	Q13257
Q9UM11	P14635
P14635	P06493
P14635	O95067
P33552	P14635
P14635	O60566
P12004	P14635
P05106	P07996
P07996	P02671
P40123	P63261
Q9BQC3	P13639
P29350	P15498
P08575	P29350
P29350	P62993
P29350	Q05655
P29350	P43405
P29350	P43403
P19438	P29350
P29350	P42226
P29350	Q14289
P29597	P29350
P29350	P07948
P20138	P29350
Q13094	P29350
P29350	P20963
P29350	P61073
P29350	P23458
O60674	P29350
P29350	P21854
Q8WV28	P29350
P40692	P54278
P40692	Q9UQ84
P78549	P40692
P40692	Q14134
O75152	P40692
P40692	Q9HAV7
P40692	P12004
P40692	P43246
O60674	P07332
P07339	P11717
P55899	P61769
P61769	P10321
P06126	P61769
P61769	P17693
P61769	O19682
Q8NHL6	P61769
P10606	P20674
P01116	P62070
O14763	Q13158
O15519	O14763
O14763	Q13546
Q15628	O14763
P08476	P55103
P10144	P14222
P13236	P10145
P08253	P80098
P80098	P08254
P80098	P03956
P30876	O60583
O60583	P50750
Q04864	P18621
P32519	Q04864
Q04864	Q04206
Q15653	Q04864
P25963	Q04864
P20226	Q04864
P18848	Q96EY7
P02652	Q13790
P02647	Q13790
Q9Y478	P54619
Q9Y478	O43741
Q9Y478	Q13131
Q9NVU0	P53803
Q9NVU0	P62875
Q9NVU0	P52434
Q9NVU0	P05423
Q9NVU0	P61218
Q9NVU0	P19388
Q9NVU0	P20226
Q00722	P50148
P21781	P02461
P09486	P02461
P78406	Q9UBU9
O60684	P78406
P78406	P34932
P28340	Q15054
P05204	P05114
P03951	P01042
P01042	P03952
P04004	P01042
P01042	P00734
P01042	P01019
P01042	P00747
Q15024	Q01780
Q15024	Q9NPK3
O00541	P18621
Q9NVP1	O00541
O00541	P62424
O00541	P61353
O00541	Q02543
O00541	P62917
O00541	P62753
O00541	P62081
O00541	P55010
O00541	P62277
O00541	P62906
O00541	P46776
O00541	P46777
O00541	P23396
O00541	P22087
O00541	P55209
O00541	P61221
O00541	P18124
O00541	P62888
Q07020	O00541
O00541	P36578
Q15021	Q9NTJ3
Q15020	Q15287
Q9UI12	P61421
Q9UI12	O75348
Q9UI12	P21281
Q9UI12	Q16864
Q9UI12	P38606
Q9UI12	P36543
P09693	P07766
P09693	P04234
Q96L34	P27816
O15105	O43541
O15105	O43318
P15311	P34741
O00463	Q92956
Q92777	O14994
P17600	Q92777
P42229	P31785
P42229	P51692
P42229	P06239
P46109	P42229
P42229	P40763
Q13287	P42229
O60674	P42229
P29597	P42224
P42224	P52630
Q6UWB1	P42224
P42224	P40763
P42224	P23458
O60674	P42224
P42224	P25791
P42224	Q04206
P42226	Q04206
P23458	P42226
Q9UI46	P20674
Q01453	P25189
P04156	P62993
P03952	P26927
Q9H089	P62917
Q05513	O75689
Q8N6R0	Q92922
Q9NQT4	Q9NPK3
Q9Y2L1	Q9NPK3
P36578	Q9NPK3
Q13868	Q9NPK3
Q01780	Q9NPK3
Q9NPD3	Q9NPK3
P54687	P10809
O60763	O14976
O14974	O75116
O14974	P61586
O15116	P49448
Q05513	P31749
Q05513	Q05655
Q05513	Q9NPB6
Q05516	O43791
Q05519	O75643
Q05519	Q15393
Q05519	Q01130
Q05519	Q15427
Q15459	Q05519
O75533	Q05519
Q05519	P38159
P08621	Q05519
Q05519	Q15287
Q16629	Q05519
Q05519	Q92620
Q05519	Q9Y333
O94906	Q05519
Q05519	Q07955
Q13435	Q05519
P26368	Q05519
P35637	Q05519
Q9Y5B9	P11387
P22102	P11387
O14981	P11387
Q07864	P11387
P61353	P11388
P11388	P06493
Q02880	P11388
P18858	Q9HCU8
Q9UK53	Q9HCU9
Q9P202	Q13402
P05783	P05787
P05783	Q8IUC4
P63208	Q9HB71
P63208	P21281
P62877	P63208
Q13616	P63208
P63208	P36543
Q9Y5K8	P63208
P63208	Q9UJT9
P08238	P63208
P63208	Q658Y7
P63208	Q9NWN3
P63208	Q15843
Q9BUZ4	P63279
B4E2D6	Q8TBE0
P61513	P30050
P62913	P61513
P61513	P62750
P62424	P61513
Q02543	P61513
P61313	P61513
P46777	P61513
P68104	P61513
P27635	P61513
P62888	P61513
Q07020	P61513
P61927	P61513
O95478	P61513
P62263	P61513
P62269	P61513
P61513	P62701
P62277	P61513
P47914	P61513
P61353	P61513
P46781	P61513
P62081	P61513
P36578	P61513
P63173	P61513
P46776	P61513
P46779	P61513
P18124	P61513
P26373	P61513
O95711	Q99467
O60573	Q13541
P19438	Q13546
P21580	Q13546
O00635	Q13546
Q13546	P63244
Q13546	Q13158
O00463	Q13546
Q13547	O15379
P25963	Q13547
Q13547	Q7Z4M7
Q13547	O60264
Q13547	O75446
O43463	Q13547
O60341	Q13547
Q13547	P06400
P28749	Q13547
Q13547	P35249
Q13547	Q9Y230
Q13547	P26358
Q13547	Q92922
Q13547	O00422
Q13547	Q09028
Q13547	Q04206
Q13547	P35232
Q13547	Q15047
Q13547	Q9GZN2
Q13547	Q8TAQ2
Q13547	P12004
Q9NVP1	Q9NY93
O00221	P14923
Q96J01	Q96FV9
Q9UNX4	Q13895
Q13895	O00566
O00567	Q13895
Q13895	Q12788
Q13601	Q13895
Q13895	Q2NL82
Q9UNQ2	Q13895
P60900	Q13895
Q13895	P62081
Q13895	Q5VZU3
Q13895	O15213
Q13895	P62244
Q13895	Q9NV31
P22087	Q13895
Q13895	Q9Y2R4
Q9BVS4	Q13895
Q13895	Q9NRX1
Q13895	P08708
Q13895	Q9BVI4
Q13895	P67870
Q13895	Q12815
Q13895	Q8TDN6
Q13895	Q9H0A0
Q13895	O43818
P22087	Q8IY81
P18433	P23468
P18433	P10586
P33552	P61024
P33552	P06493
P33552	O95067
P24941	P33552
P33552	P34932
P17661	O15061
P51665	P35998
P54578	P35998
P28074	P35998
P28070	P35998
P28072	P35998
P35269	P35998
P35998	Q9UNM6
P62333	P35998
P54727	P35998
P20618	P35998
P35998	Q15008
P62195	P35998
P20226	P35998
Q13415	P35998
O75832	P35998
O43242	P35998
P49588	P35998
P62191	P35998
O00231	P35998
P35998	O00232
O14818	P35998
Q99741	P35998
P35998	Q99460
P35998	P17980
Q16401	P35998
Q13347	P35998
P43686	P35998
P60900	P35998
P35998	Q13200
P08621	Q9BV57
P48551	P63244
P48551	P40763
P17181	P48551
Q9UIF9	O60264
P27695	Q9UIF7
P62861	P18621
P62861	P30050
P62913	P62861
P62861	P62917
P62861	P62750
P83731	P62861
P84098	P62861
P35268	P62861
P62861	P62081
P62979	P62861
P62424	P62861
P42766	P62861
P61353	P62861
P62861	P62888
P61927	P62861
P62861	P62701
P62861	P47914
P62861	P46781
P62861	P36578
P02787	Q9UP52
P02788	P00450
P02788	P61626
Q09472	Q96PN7
P07550	P13945
P51531	P28370
P28370	O60264
P32970	P26842
P49810	Q92542
P49768	Q92542
Q92541	Q6PD62
P19784	Q92541
Q96G01	P20340
Q92871	P20340
P20339	P20340
P18146	P05412
Q9HAV4	Q12906
Q9HAV4	Q13485
Q96SB4	Q15287
Q96SB4	Q99590
Q14457	P10415
Q14451	P00533
Q9UJX2	Q9Y3Q8
Q9UL51	Q9Y3Q4
Q99575	P78345
Q99578	P62158
Q9Y6R4	P36507
Q16539	P36507
P63279	C9J3L0
Q9Y2I6	C9J3L0
Q99750	C9J3L0
P30260	Q9UJX4
Q9UJX4	Q13042
Q9UJX4	Q9UJX2
P30260	Q9UJX2
Q9UJX2	Q9UM13
Q9UJX2	O95067
Q9UJX2	Q13042
Q9UJX2	Q9H1A4
Q9UJX2	Q9UJX6
Q9P2T0	Q99750
O95677	Q15475
[truncated: 5,229 more rows]
