# Supplementary material for: Information Content-Based Gene Ontology Functional Similarity Measures: Which One to Use for a Given Biological Data Type?
Source: PLoS One. 2014 Dec 4;9(12):e113859. doi: 10.1371/journal.pone.0113859 (PMC4256219; doi:10.1371/journal.pone.0113859)
Supplement: File S1 — Combined file of supporting tables. Table S1: A human protein-protein interaction dataset used to assess the classification power of different functional similarity measures using Receiver Operator Characteristic (ROC) curve analysis. Table S2: A set of human protein-protein interaction with both interacting partners annotated with respect to the GO BP ontology. Table S3: A set of human protein-protein interaction with both interacting partners annotated with respect to the GO CC ontology. Table S4: A human co-expression network used to assess the clustering power of different functional similarity measures using using Normalized Mutual Information and Rank Index scores. Table S5: A set of human co-expressed protein pairs among human proteins annotated with BP terms. (ZIP) [file pone.0113859.s001.zip › CCHumanStringPhysicalAnnot.xlsx]

## Sheet: Sheet1
Table S3
P20936	O60496
Q13017	P20936
Q99704	P20936
P20936	P00533
Q07666	P20936
P09619	P20936
P20936	Q96GD4
P20936	P08133
P20936	P63244
P20936	P42858
P20936	P01112
Q15572	Q15573
P20226	Q15573
Q9NYV6	Q15573
Q53T94	Q15573
Q9NYV6	Q15572
Q15572	Q53T94
Q15572	P20226
Q00535	Q15078
Q00534	P54253
Q00534	P42773
P49736	Q00534
Q00534	P06400
Q7L590	Q00534
Q00534	P55273
Q00534	P24385
Q12982	Q07960
P61586	Q07960
P60953	Q07960
P42768	Q07960
P08134	Q07960
P35670	O00244
O00716	P06400
O00716	P08047
O00716	Q8N488
O00716	Q14186
Q9H7B4	P40425
P36578	P40425
O95163	P40425
Q9UQB8	P40425
O75935	P40425
Q8NB16	P40425
P78537	P40425
Q8NFZ0	P40429
Q7Z3T8	Q9Y3C5
Q7Z3T8	O60784
P62244	Q13838
Q9Y3U8	P05386
P05386	P05387
P05388	P05386
P05386	Q53EL6
P05386	P68104
P05388	P05387
P05388	P84022
O95163	P02766
P02647	P02766
P08670	P02766
P02766	P18848
Q8TBB1	Q9UJ70
Q9UJ70	Q9UI36
O15198	Q9UJ70
O15259	Q9NRR5
P25205	Q96CS2
Q9P212	P01112
P54259	Q92832
Q5VTD9	Q92832
Q15788	Q92831
Q92831	Q9Y6Q9
Q92830	P01106
Q92830	P12956
Q92830	Q9Y4A5
P21453	P08908
P21453	P28221
Q9H3M7	P10599
Q9C000	P51878
Q9Y6E0	Q9BUL8
P01233	P01215
Q09161	P52597
P52298	Q09161
O75150	Q09161
P04035	Q9Y3M8
P60520	Q13137
P60520	Q13501
P60520	Q9Y4P1
P60520	Q92609
P60520	Q9UH92
Q14563	O14786
P54259	Q8WYB5
Q14566	P33992
Q14566	P33993
Q14566	P33991
P49736	Q14566
Q14566	Q9H211
Q14566	Q8WYH8
Q14566	P25786
Q14566	P42568
Q14566	Q9Y5N6
Q14566	P25205
Q7L590	Q14566
Q14566	O75496
Q14566	Q9BWG6
Q14566	P78396
Q14565	Q9Y620
Q9NRH3	P49023
Q5VTD9	Q9UHF1
Q86VP6	Q13620
P00533	Q92529
Q02878	P47914
Q9HAP6	P48050
Q9HAP6	Q13224
Q9HAP6	Q9NUT2
P54259	Q96PM5
Q96PM5	Q5VTD9
Q96HA8	P00492
P98170	Q96HA8
Q96HA8	P14923
P49247	Q96HA8
Q9UI14	Q96HA8
Q9BPX1	Q96HA8
Q96HA8	Q9H773
Q96HA8	Q16637
Q96HA8	P61457
Q15645	Q96HA8
Q96HA8	P31947
Q9UL45	Q96HA8
P00747	P08697
Q13416	Q9H211
Q99741	Q9H211
Q13415	Q9H211
O75496	Q9H211
P24941	Q9H211
Q96BY2	Q9H213
Q96NT1	Q9H213
Q9NX70	Q96G25
Q9NWA0	Q96G25
Q13232	Q9NRR5
Q13232	O43765
O14733	Q13233
Q13233	P04049
P45985	Q13233
Q13233	Q12851
Q13233	O14920
Q13233	P62258
O75909	Q8HWS3
Q86UW9	Q8HWS3
P48378	Q8HWS3
O75177	Q8HWS3
Q13643	Q8HWS3
P17301	P08123
P04275	P08123
P16671	P08123
P15151	Q15762
Q00536	P61981
P10912	P01241
Q9HCE6	O76027
Q8WUF5	P04637
P04626	Q02297
P21860	Q02297
Q02297	Q15303
Q9BQG0	P12004
Q96RU7	P18848
P48023	Q96RU3
Q96RU3	O60749
Q05193	Q96RU3
O95271	Q96RU3
Q15047	Q6VMQ6
Q9UIS9	Q6VMQ6
P18054	Q96RU8
Q9P286	Q13643
Q14192	Q13643
Q14847	Q13643
Q13155	Q13643
O14908	Q13641
P25786	P40306
P25787	P40306
P49720	P40306
P62380	P52655
P62380	P52657
P62380	O60664
P62380	Q9NWZ3
P62380	P27635
Q14134	Q96CN9
Q96CN9	Q8TES7
P38432	Q96CN9
Q8N684	Q96CN9
P54259	Q96CN9
Q5T5P2	Q96CN9
P60953	O15068
P61586	O15068
Q5RKV6	Q9Y3B2
Q15024	Q5RKV6
Q96B26	Q5RKV6
P10644	O75400
P10644	Q9H8W4
P17612	P10644
O43572	P10644
P10644	Q92667
Q9ULZ3	P10644
P48556	P51665
P48556	O00232
P48556	O75832
P48556	O43242
P48556	O00231
P48556	P25786
P48556	Q15008
P48556	P35998
P48556	P17980
P48556	Q13200
P48556	Q99460
P48556	Q9UNM6
P48556	O15198
P43686	P48556
P10646	P35030
P10646	P00742
Q9NZD8	P60891
B4DUX0	P54253
Q9P287	Q9NZM3
O95777	Q9NZM3
P54253	Q03989
P16520	Q9P2W3
Q9C026	Q9Y297
P25963	Q9Y297
Q9UKB1	Q9Y297
Q9Y297	P35222
P01730	Q9Y297
Q13616	Q9Y297
P63208	Q9Y297
P04632	Q9Y295
Q12834	Q13042
Q12834	O60566
Q9UKT4	Q12834
P30260	Q12834
Q12834	Q13257
O14965	Q12834
Q12834	O95997
P04899	P49795
O14908	P49795
P08754	P49796
P29992	P49796
P49790	Q9UBU9
P12270	P49790
O14980	P49790
Q14974	P49790
P63279	P49792
O14980	P49792
Q14974	P49792
Q9NQT4	P23246
P23246	Q15233
P23246	P11387
P23246	Q9UK76
P51116	Q8N5I3
P51116	Q9HAF1
P51116	Q15233
P51116	O95751
P51116	P35520
P51116	P02794
Q06787	P51116
P22234	P51116
P51116	Q15041
P38432	P51116
Q9UI14	P51116
P51116	Q9NS73
P51116	P09467
P51116	Q5VSY0
Q06787	P51114
Q9NQW7	Q6NUQ1
O43264	Q6NUQ1
Q6NUQ1	Q5VTD9
Q9NPI6	Q8IU60
P20618	Q8IU60
O43497	Q9NRR5
Q92738	Q12929
Q92738	P62993
P35251	P40938
P35251	P35250
P35251	P35249
P38398	P35251
Q14181	P35251
P35251	P12004
P35251	P28340
P35250	P35249
P35250	O75943
P35250	P40938
P35250	P12004
Q08170	Q13247
Q9H307	Q08170
Q08170	Q15287
P35637	Q08170
O75427	Q9NQC3
O75427	Q99750
O43157	Q92730
Q92731	P08047
Q92731	P55345
Q92731	Q13257
P03372	Q92731
Q92734	O15162
Q5T4W7	O60609
O60603	Q99836
O60603	P51617
O60603	P08571
O60603	Q9Y6Y9
O60603	Q9Y2C9
O43639	Q5T5P2
Q9NQT4	Q5T5P2
Q5T5P2	O60504
Q8IYF3	Q5T5P2
Q9BUL8	O00506
O00505	P38432
O00505	P21980
O00505	Q9Y247
P07910	O00505
P01009	P08246
P01008	P00734
P62495	Q8IYD1
Q13009	P61981
O75391	O95870
O75390	P40926
P46013	Q9NS87
P46013	Q9BYG3
P45973	P46013
Q13185	P46013
O15198	Q66K89
P57723	Q8WVD3
Q96PU8	Q8WVD3
P11802	P42772
P42773	P04637
P42773	P11802
O94972	Q7Z2E3
O94972	Q8IYF1
Q96T60	O94972
O94972	Q8N720
O94972	Q9UBZ4
Q7L590	O94972
O94972	Q96M61
O94972	Q13895
O94972	Q8TAU3
Q5T3J3	Q9Y3T9
Q13889	P19447
Q13888	P19447
P29083	P19447
P19447	P29084
P51946	P19447
P51948	P19447
Q01831	P19447
P32780	P19447
P04637	P19447
P28715	P19447
P35658	P26651
Q16514	O00268
P20226	Q16514
Q15544	Q16514
Q16514	Q15542
Q16514	Q12962
P61586	Q16512
Q16513	Q12923
Q16513	O15530
Q14004	O75400
O14965	Q14008
Q9H0D6	O77932
Q14254	O77932
Q15024	O77932
Q9NPD3	O77932
Q8IXH7	Q9H3P2
Q9HD26	Q9NUT2
O14939	P00533
O14939	Q15121
P18827	O14936
Q9Y2J0	O14936
P41134	O14936
O14936	Q9UHC6
Q16650	O14936
O14936	P11171
O14936	Q8WXD9
Q02410	O14936
O14936	Q9Y624
O14936	P34741
O14936	Q9C0A0
P49407	O43298
P25963	P49407
P54253	Q9Y2K5
P46934	P37088
Q9NWS9	Q9BY27
Q9BY27	Q9NS73
Q9BY27	Q8N5I3
Q9BY27	P08727
Q9UHY1	Q9H4K1
Q9UHY1	Q9Y3Q8
Q9UHY1	P60763
Q9UHY7	P42677
Q9NS73	Q96MT8
Q9BQD3	Q96MT8
Q9UNE7	P11142
Q9UNE7	Q07666
Q9UNE7	Q00013
P27824	P22888
O14908	P22888
Q9UGP5	O95751
Q6ZN18	O95751
Q7L190	O95751
Q9NY61	O95751
Q9BXS5	O95751
P48552	O95751
P15407	O95751
Q9H5V7	O95751
P18848	O95751
P05783	O95751
P13349	Q02363
Q6UY11	O15162
P63146	Q8IWV7
P05019	P18065
P05019	P24592
P05019	P08069
P05019	P24593
P05019	P22692
P05019	P08833
O00268	P52655
O00268	P52657
O00268	P42858
P24928	O00267
P16104	O00267
Q68DV7	O00267
O14744	O00267
P30876	O00267
P50750	O00267
Q9NRR5	P56559
P80075	P51681
P80075	P32246
P80075	P41597
P80075	Q9NPB9
Q9NTJ3	O95347
Q9H0Q3	Q9NVX0
Q01113	P63104
Q01113	P15248
Q12983	P17152
P10415	Q12983
O60238	Q12983
Q12982	P10415
O43889	Q12982
P60953	Q12982
Q8WU20	P04629
P22681	Q8WU20
Q8WU20	P62993
Q53G59	P54253
Q16630	Q53G59
O14777	Q53G59
O95198	Q53G59
Q53G59	P27658
Q53G59	Q9H204
Q9NP79	Q53G59
Q53G59	Q92997
P23511	P38398
P38398	Q13547
P38398	Q99728
P38398	P24928
P38398	Q13287
P38398	Q13535
P38398	P16104
P38398	Q7Z569
P38398	P10275
P38398	P17275
P38398	Q5VTD9
P38398	P17535
P38398	P14635
P38398	P03372
P38398	Q92769
P38398	Q9BX63
P38398	O14867
P38398	P24941
P38398	P05412
P38398	Q9BXW9
P38398	P52701
P38398	Q14676
P38398	P51587
P38398	P06400
P38398	Q09472
P38398	Q13315
P38398	Q09028
P38398	Q12888
P38398	Q16254
P38398	P42224
P38398	P23458
P38398	O60674
P38398	Q13085
P38398	P08047
P38398	P06493
P38398	P11802
P38398	P01106
P38398	P04637
P38398	Q01094
P38398	P43246
P38398	O15360
P38398	P61968
P38398	P24385
P38398	Q92878
P38398	P18846
Q9NPP4	P29466
Q9Y239	P29466
Q9C000	P29466
O43353	P29466
Q9Y605	Q9UBU8
Q15014	Q9Y605
P07910	Q93100
P28482	P19419
P28482	P15498
P28482	P10415
P28482	Q15025
P28482	P17181
P28482	P28562
Q15349	P28482
P28482	P55211
P28482	P36507
P28482	P51812
P28482	Q02750
O75970	P28335
P28331	P40926
Q9UIB8	O60880
Q9P287	P62829
O75376	P18615
Q8WX92	P18615
P33992	O43913
O43913	P33993
P49736	O43913
P25205	O43913
Q99741	O43913
Q13415	O43913
O43929	O43913
Q13416	O43913
O75419	O43913
P02749	P08519
P02748	P07357
P54253	O95967
Q14966	O95967
P54259	O95967
Q96FE5	O95967
O95967	Q9HB75
Q5VTD9	O95967
O76003	O95967
O95967	P46379
P49639	O95967
Q9NRR5	O95967
Q9BUY5	O95967
Q9P2R6	O95967
P29972	O95967
Q9NRQ2	O95967
Q9UMX0	O95967
Q9UBZ4	O95967
P27658	O95967
Q03014	O95967
O95967	Q8NEC5
P01225	P01215
Q9UKX3	Q9UK45
Q9NRR5	Q9UHD9
Q16543	Q9UHD2
Q92844	Q9UHD2
Q9Y6K9	Q9UHD2
Q9H6S1	Q9UHD2
Q8IUC6	Q9UHD2
P07900	Q9UHD2
Q96I24	Q96PU8
P17480	P06400
P50995	O15162
Q96HC4	Q9HCM9
Q96HC4	Q5VTD9
Q03468	Q13216
Q13216	P16152
Q13216	Q9HCS7
Q13216	O14949
Q13217	O43422
Q13217	P25685
Q9NRD5	Q99684
P14618	Q9NQT4
P14618	O95897
P14618	P04049
O00187	P11226
Q9GZU3	Q8N159
P50222	P23760
P56693	P23760
Q9BQE4	Q9BUN8
P38432	Q96RS0
P20042	P41091
P41091	P05198
P33897	P40855
O60683	P40855
O00623	P40855
O96011	P40855
O75381	P40855
P40855	Q92968
O43808	P40855
P56589	P40855
P40855	Q9UBJ2
P28288	P40855
O00463	Q9NS68
Q13077	Q9NS68
Q16890	P31946
Q16890	Q13547
Q16890	Q969L2
Q16890	Q8IZ08
P55327	Q16890
P12755	Q15796
Q13485	P12755
P12755	P84022
Q9HD36	P10415
Q92934	Q9HD36
Q9HC44	Q9H8W4
P60228	Q9HC44
Q9NRD5	Q14831
O00560	Q14832
Q9NRD5	Q14832
Q9NWQ8	O14745
P13569	O14745
P41145	O14745
O14745	P35241
O14745	P26038
O14745	P47900
P48764	O14745
O14745	P48048
P15311	O14745
Q9BXI6	O14745
O14745	P07550
P06127	P06239
P06127	P21854
O14746	Q04206
P19338	O14746
P22415	P15407
Q15853	P22415
P06400	Q5TKA1
P16444	Q96EK5
P02452	P16671
P50402	O43889
P50402	O75531
Q96MU7	P50402
P50402	Q969F0
P50402	Q8N7W2
P10599	Q99683
P27695	P10599
P29317	P52803
Q9UI14	Q96C03
Q9UMX0	Q96C03
Q15011	Q9P2P6
Q9P2P6	O95182
Q9UPW5	Q9P2P1
O95372	O60832
P38432	Q674X7
Q15428	Q12874
Q12874	Q15393
P09661	Q12874
Q15459	Q12874
O76061	Q9Y2V2
Q9P0J0	P40763
O75400	P42858
Q9NRR5	O75400
P40123	O75400
P18206	O75400
O95466	O75400
Q13485	O75400
Q96PY5	O75400
O75400	P46379
P63279	O75400
Q9UMX0	O75400
Q9NVW2	P25791
Q9NVW2	Q86U70
P41219	P19012
O00522	O14713
P01024	P06681
P01031	P01024
P01138	P01023
P01584	P01023
P17677	P62158
O95999	Q9BXL7
O43889	Q13021
Q9UL45	Q8N302
Q92973	Q9UBU9
Q92973	P09651
Q92754	Q99967
Q92979	Q99436
Q06546	Q02447
Q02447	P49842
Q9Y613	Q99942
Q9NPI8	O15360
O95777	Q9NPI6
Q9UNY4	Q9NPI6
Q13485	Q9NPI6
P04179	P20338
O94817	Q05397
Q05397	P62993
P41240	Q05397
P49023	Q05397
P00533	Q05397
P98161	Q05397
P56945	Q05397
O14508	Q05397
P05106	Q05397
Q13546	Q05397
P18206	Q05397
P06241	Q05397
Q14242	P16109
P05198	Q14240
Q14241	Q15369
P52597	P24928
Q9Y5B0	P24928
Q68DV7	P24928
P24928	P13984
Q08211	P24928
P62875	P24928
O15514	P24928
P50613	P24928
Q9HCS7	P24928
P19388	P24928
P19387	P24928
P32780	P24928
Q03468	P24928
P30876	P24928
P52434	P24928
P61218	P24928
P50750	P24928
P62487	P24928
Q59H18	P19429
P63316	P19429
Q15831	Q7RTN6
Q9HDC9	P58215
Q14790	Q13158
P55957	Q14790
Q14790	Q13546
Q14790	Q15628
Q14790	O14727
O15519	Q14790
Q14790	O14763
P08670	Q14790
Q92851	Q14790
Q14790	P51572
Q9BW62	Q14061
Q14061	P04637
Q9GZR7	P78406
Q8N3R9	O14910
Q16799	Q9H8W4
Q16799	Q07817
Q8N612	Q16799
O43347	Q8ND90
O14917	Q9NRR5
P51665	P25786
P25786	P28066
P28074	P25786
Q13287	P25786
P25786	P28070
P25786	P28072
P25786	Q99436
P08670	P25786
P25786	P51946
P25786	Q15008
P25787	P25786
P25788	P25786
P25789	P25786
Q7Z6G3	P25786
P38432	P25786
P25786	O00232
O14818	P25786
P25786	Q9Y620
P60900	P25786
P25787	P28066
P60900	P25787
P20618	P25787
P25788	P25787
P25789	P25787
P25787	P17980
P25787	Q15008
P28074	P25787
P25787	P28070
P25787	Q99436
P25787	P28072
P25787	P49720
O14818	P25787
P25788	P28066
P25788	P54259
P25788	O14818
P25788	Q5VTD9
P25788	Q15008
P25788	P04156
P25789	P25788
P25788	P62306
P25788	Q9P2R6
Q9H0D6	P25788
P25788	P28074
P25788	P28070
P25788	P28072
P25788	Q99436
P25788	P60900
P25789	P51665
P25789	P28066
P25789	P28074
P25789	P28070
P25789	P28072
P25789	Q99436
P25789	O14818
P25789	P60900
Q16665	O60224
Q9Y5L4	O60220
Q15645	Q53HV7
O60229	Q5VTD9
P38432	O60229
Q8IZH2	P46379
Q8IZH2	P04075
Q8IZH2	P48643
P46527	P30279
P30279	P11802
Q99750	Q9H1D0
P84090	P11142
P19438	P11142
P11142	P08047
P11142	Q04864
Q8TBB1	Q07955
Q8TBB1	Q96GX9
Q8TBB1	P22234
Q8TBB1	Q9NTM9
Q8TBB1	Q15102
Q8TBB1	Q8TC92
Q8TBB1	Q92841
Q8TBB1	Q96M61
Q8TBB1	Q53H80
Q8TBB1	P38432
Q8TBB1	P32321
Q8TBB1	P09467
Q8TBB1	P49247
Q8TBB1	Q8WZ19
O95777	P42898
Q9UBU7	O95777
P78347	O95777
Q96AB3	O95777
O95777	P62310
O95777	Q9Y4Z0
Q16342	O95777
O95777	Q9UK45
O95777	Q9Y333
O95777	Q86UX7
O95777	P62312
O95777	P38935
O95777	Q8IU57
O95777	P62314
O95777	P37837
P05067	Q13564
Q8TBC4	Q13564
P98161	Q13563
Q7RTV0	Q9BWJ5
Q02223	Q9Y275
O00203	O43683
O00203	O60566
O00204	P49888
O00204	Q96Q35
O00206	P08571
O00206	Q99836
O00206	Q9Y6Y9
P05231	P08887
P40189	P08887
P20618	P49720
P49720	Q15008
P28074	P49720
P49720	Q99436
A9YTQ3	Q9UBV8
Q9Y5Z4	A9YTQ3
Q9Y3C0	Q96AQ6
Q96AQ6	Q7Z7J5
Q99598	Q96AQ6
Q9NRR5	Q96AQ6
O43765	Q9Y624
O75970	Q9Y624
Q8TEW0	Q9Y624
Q96JP2	Q9Y620
Q9H4K1	Q9Y620
P63279	Q9Y620
Q92630	Q9Y620
Q9H8Y8	Q9Y620
Q9P0T4	Q9Y620
Q9UJX2	Q9Y620
O15294	P51610
P67809	Q00577
P06400	Q00577
Q01094	Q00577
Q8WTS6	Q12962
P02792	Q12962
Q12962	Q15543
Q9UID6	Q7Z2E3
P07942	Q5VTD9
Q13239	P68402
P35354	Q03135
Q03135	P18031
P51636	Q03135
Q03135	P22307
Q03135	Q14254
Q03135	P10275
Q03135	P10586
Q03135	P29474
Q03135	P29350
Q03135	P36897
Q03135	P60484
Q03135	P00533
Q9H6R6	P00505
P00505	Q6I9Y2
Q9UPY3	Q9UKV8
Q9UL18	Q9UKV8
Q9BSR8	Q9GZM5
Q9GZM5	O15162
Q99750	Q9GZM7
O15198	Q9GZM7
Q9UKV3	P31946
Q9UKV3	P61981
P05109	O60383
O60383	P55316
P53621	P35606
P53618	P35606
O14579	P35606
P14784	P60568
P60568	P01589
P35609	Q99700
P35609	P22460
P35609	P38432
P35609	O75112
P35609	Q9NP98
P42566	Q9Y6R0
P42566	P52594
P42566	P49757
O95208	P42566
P42566	P00533
P42566	Q9Y3C5
Q13049	O76083
O76083	Q96FC7
O60885	O95832
P78536	Q13257
Q92569	P06400
P09619	Q92569
Q96DW6	Q9H4T2
Q9NWS9	Q9H4T2
P62834	Q92565
Q9NX65	P57086
P17040	P57086
P57086	Q9P0L1
P57086	P17028
P57086	P49910
Q9Y6R4	P52564
P52564	O43318
P52564	Q16539
P52565	P15498
P60953	P52565
P35241	P52565
P15153	P52565
P46527	P52565
P52565	P14923
P52565	P08134
P61586	P52565
P52565	P39748
Q9H7B4	P42694
Q9HAT8	P51617
Q9HAT8	Q9NRR5
Q9HAT8	Q9NWZ3
P20366	P25103
P20366	Q8TER5
P07237	Q96HE7
P10916	Q6UWE0
P08311	P01011
O95999	Q9H257
Q99640	P14635
P14635	P53350
P14635	P30307
P14635	P30304
O95257	P14635
Q9UM11	P14635
P14635	P06493
O75293	P14635
P14635	Q13635
P07996	Q08722
P24593	P07996
P22681	O43597
Q9BSJ1	O43597
P40123	Q01518
Q969R5	Q8WUB8
Q99558	Q13114
Q99558	Q9Y4K3
Q99558	Q9Y6K9
Q99558	P07900
Q99558	Q13077
Q99558	O95163
Q99558	P46777
Q99558	P22087
Q99558	O14920
P20273	P29350
P29350	P62993
P29350	P19235
P29350	P78324
P31994	P29350
Q9UKJ1	P29350
P29350	O60716
P40692	P54278
P40692	Q9UQ84
P40692	P01106
P40692	O95243
P40692	Q9UHC1
P40692	Q14134
P40692	P54132
P40692	O94941
P40692	Q96NE9
O15457	P40692
O75152	P40692
P60953	Q13177
Q9P2A4	Q13177
P55899	P61769
P61769	P10321
P29016	P61769
P06126	P61769
P61769	P17693
P01732	P61769
Q8NHL6	P61769
P36897	P10600
Q9Y5J7	P62072
P62070	P56470
P62070	Q96IZ0
P04049	P62070
Q9UMX0	O14764
Q9NRR5	O14764
O14763	Q13158
Q9UJV3	Q5VTD9
P10145	P25025
P25024	P10145
P80098	P32246
P80098	P41597
P80098	P51677
P80098	P51681
P80098	Q9NPB9
Q99750	Q96C28
Q12805	Q9P2R6
P54259	Q9P2R6
Q9NP73	Q9P2R6
Q9P2R6	O15162
Q8IYM9	Q9P2R6
Q9P2R6	Q16610
Q9P2R7	P22557
O60583	P50750
Q9UMX0	O75084
O75830	Q9UMX0
O15198	Q9UMX0
P33240	Q9UMX0
P14209	Q9UMX0
Q9UMX0	P04155
Q9UMX0	Q9NRR5
Q9P2K6	Q9UMX0
Q9UMX0	Q9H0L4
Q13049	Q9UMX0
Q9UMX0	P52789
Q9UMX0	P53816
Q9UMX0	P49810
Q9UMX0	P48723
Q9UMX0	Q9NPQ8
P49768	Q9UMX0
Q04864	Q04206
Q15653	Q04864
O00221	Q04864
P25963	Q04864
Q04864	Q8NFZ5
P41279	Q04864
P18848	P17676
P18848	Q13227
P18848	P05412
P18848	Q96EY7
P19387	P18848
P18847	P05412
P04637	P18847
Q9BZD4	P18847
Q9Y478	O95182
Q9UGJ0	Q9Y478
Q9Y478	P00742
Q9NVU0	P05423
Q9NVU0	O14802
P78406	Q9UBU9
P61586	Q9Y3L3
Q15054	P12004
P28340	Q15054
Q9NRF8	Q9NZD8
P09668	P01040
Q9UM47	O00548
Q04721	O00548
P46531	O00548
P03951	P01042
P01042	P03952
P07384	P01042
O94906	Q15029
Q15029	O95400
Q15029	Q6P2Q9
Q9Y3C5	Q15025
Q15025	Q96M61
P21580	Q15025
Q9UNY4	Q15025
Q15024	Q92551
Q15024	Q9Y3B2
Q15024	Q13868
Q15024	Q9NPD3
Q15020	P38432
Q15020	Q15287
A5PKW4	Q96S21
P61326	Q86V81
Q8NI27	Q86V81
P60953	Q15052
Q9UI12	O95571
Q9UI12	P36543
Q9Y4J8	Q5VTD9
Q96EV8	Q9Y4J8
Q13474	Q9Y4J8
Q9Y4J8	P46939
Q9Y4J8	O15061
Q9Y4J8	P11532
O15105	Q8N2W9
O15105	P36897
O15105	Q9HAU4
O15105	Q96RT1
O15105	Q9HCE7
Q9P1Z2	O14777
Q9P1Z2	P15407
Q9P1Z2	P19012
Q9BYG5	Q8TEW0
Q8TEW0	P31946
Q8TEW0	Q01970
Q9NPB6	Q8TEW0
Q8TEW0	Q9NQS3
Q15223	Q8TEW0
Q8IY57	P25490
Q13114	Q92956
Q13077	Q92956
O43557	Q92956
Q9NRG1	P42229
P42229	P51692
P03372	P42229
P46109	P42229
P27361	P42229
Q13287	P42229
P42229	Q9Y618
Q99962	O43426
Q99962	Q8WUM4
Q99962	Q99700
Q05193	Q99962
Q99962	Q13443
Q99962	Q13444
Q99962	P63261
P05549	Q99967
Q09472	Q99967
P50458	Q99967
P19438	P42224
P42224	P52630
P42224	P10721
Q15628	P42224
P42224	Q13287
O75925	P42224
P42224	P63244
P42224	P25791
Q13287	P42226
P22234	Q6ZVK8
P04155	Q9NRR5
P10809	P04156
Q9Y3Q8	P04156
P00747	P04156
P11021	P04156
Q04912	P26927
P27348	P15056
P15056	P61981
P15056	P31946
P15056	P63104
P15056	Q02750
P04049	P15056
O43482	P15056
P15056	P01112
O75689	P61289
O75689	P48729
O95229	Q9H081
Q96IY1	Q9H081
Q13185	Q9H081
P45973	Q9H081
Q9H8E8	Q9NS73
P27348	Q6PKG0
P27348	Q9H0B6
P27348	O15530
P27348	Q9NRR5
P49815	P27348
P27348	P33176
P46527	P27348
Q92934	P27348
P27348	P55851
P27348	P55916
P27348	Q9UBF8
P27348	P40818
P22681	P27348
Q9P0K7	P27348
P27348	P42345
P49190	P62158
O15169	O14976
O14974	Q09013
Q05513	Q04206
Q05513	Q13501
Q05513	Q9NPB6
Q05513	O15530
Q05513	Q96IZ0
Q05516	P08047
Q05516	O43791
Q05516	Q9P209
Q05516	Q13547
Q05516	Q8TC92
Q05516	P41182
P15976	Q05516
Q05516	P05231
Q05516	Q96ST3
Q05516	Q8NHQ1
Q05516	Q9Y618
Q9NP79	Q05516
Q05516	P14373
Q05516	P84022
Q05516	P29590
P18858	P49441
Q05519	Q01130
P08621	Q05519
Q05519	Q15287
Q05519	Q07955
P26368	Q05519
P18887	Q96FI4
P19338	P11387
Q07955	P11387
Q9NS56	P11387
P04637	P11387
Q13526	P11388
Q13547	P11388
Q9UNA1	Q6P5Z2
Q9UNA4	Q9Y3C5
Q9UNA4	Q13137
Q13404	P61088
Q13402	Q8NFW9
P05783	P05787
P05783	Q8IYI6
P22681	P05783
Q15628	P05783
P05783	O14964
O75190	P05783
P05783	Q9UGJ1
P05783	P63104
Q9UKA2	P63208
P63208	Q9UKA1
P63208	Q9UMR2
P62877	P63208
P63208	Q9UKT5
Q9UKT7	P63208
Q13616	P63208
P63208	Q9UKC9
P63208	Q9UJT9
Q9UKB1	P63208
Q969H0	P63208
P63208	Q8N3Y1
P63208	Q8NFZ0
Q9BUZ4	O43294
Q9BUZ4	O14874
Q9BUZ4	P63279
P08138	Q9BUZ4
Q9BUZ4	Q15633
Q9BUZ4	O15162
Q9BUZ4	O94875
P11161	P51610
O75525	Q8TBE0
Q8TBE0	Q9BUH8
Q8TBE0	Q92997
O95711	Q99467
Q13541	P42345
Q13114	Q13546
P19438	Q13546
Q9Y6K9	Q13546
P07900	Q13546
Q13077	Q13546
Q15628	Q13546
Q13546	Q13158
Q13547	O15379
Q13547	Q99638
Q13547	Q15014
Q13547	Q16254
O43463	Q13547
Q13547	Q9UJW3
O95983	Q13547
Q08999	Q13547
Q13547	Q92769
Q13547	P06400
P28749	Q13547
Q06455	Q13547
Q13547	P08047
Q13547	Q96ST3
Q13547	Q9UER7
Q13547	O00422
Q13547	Q09028
Q13547	Q04206
Q13547	Q15047
Q8TEY7	Q9NY93
O00221	P14923
Q13616	O00221
O00221	Q04206
O00220	O95999
Q15628	O00220
O00220	Q13158
Q96J02	P54259
Q96J02	Q14511
P50148	Q9NQ66
Q99614	P50148
Q13895	P38432
P18433	P62993
P08700	P26951
Q6ZVL6	P54253
P51665	P35998
P35998	Q9UNM6
P35998	Q15008
O75832	P35998
O43242	P35998
P62191	P35998
O00231	P35998
P35998	O00232
P35998	Q99460
P35998	P17980
Q16401	P35998
P43686	P35998
P35998	Q13200
P48551	P23458
P48551	P63244
P48551	P01563
P03372	P48552
Q04917	P48552
Q8IYF3	P48552
Q8NHQ1	P48552
Q9NQL2	Q5VZM2
Q9NQL2	Q7L523
Q9UIF9	O60264
P27695	Q9UIF7
P12004	Q9UIF7
Q9UIF7	Q6UWE0
Q15121	P51812
P27361	P51812
Q6IAN0	A0JLT2
A0JLT2	Q6P2C8
Q9NX70	A0JLT2
P27707	A0JLT2
P25963	A0JLT2
Q9NVC6	A0JLT2
Q9NWA0	A0JLT2
P02786	P02787
P01730	P02786
Q15599	P07550
Q14232	P07550
P63279	Q9UKT9
Q96SN8	Q9HC62
Q9HC62	P55854
Q9BQD3	Q8WYH8
Q15154	Q8WYH8
P04637	Q8WYH8
Q86TI0	P61981
Q9NRR4	Q8WYQ5
P04279	Q9NRR5
Q13526	Q9NRR5
Q9NRR5	O60844
Q9NRR5	P13521
P10124	Q9NRR5
P16949	Q9NRR5
Q99932	Q9NRR5
Q9NRR5	Q8WW38
Q9NRR5	Q9H0L4
Q9H7N4	Q9NRR5
Q9NRR5	P24592
Q86UW9	Q9NRR5
Q9UKW6	Q9NRR5
Q9NRR5	P53816
Q13049	Q9NRR5
P30040	Q9NRR5
Q9NRR5	P45877
Q9NRR5	Q6ZTN6
Q9NRR5	Q01130
Q14554	Q9NRR5
P48723	Q9NRR5
P27658	Q9NRR5
Q9UPQ9	Q9NRR5
Q9NRR5	P04843
P33240	Q9NRR5
Q9NRR5	Q9UBU9
O75830	Q9NRR5
Q9NRR5	Q8ND90
Q9NRR5	P54725
O43294	Q9NRR5
P05305	Q9NRR5
P21741	Q9NRR5
Q56P03	Q9NRR5
Q9NRR5	P10746
P78356	Q9NRR5
Q9GZY6	Q9NRR5
P55198	Q9NRR5
P52789	Q9NRR5
Q9NRR5	Q15287
P01282	Q9NRR5
Q9Y3C5	Q9NRR5
P69849	Q9NRR5
Q9BZ11	Q9NRR5
Q9NRR5	P12268
Q9P021	Q9NRR5
P54253	Q9NRR5
Q9NRR5	Q96BY2
Q9NRR5	O43278
O00585	Q9NRR5
P05121	Q9NRR5
Q9UII2	Q9NRR5
Q9NRR5	P05408
Q9NRR5	P15514
Q9BRR6	Q9NRR5
Q16630	Q9NRR5
Q9NRR5	Q8N111
Q96JN2	Q9NRR5
Q9NRR5	Q9NYG2
Q9NRR5	O14964
Q09013	Q9NRR5
Q9UM22	Q9NRR5
Q96DN0	Q9NRR5
O75886	Q9NRR5
Q16849	Q9NRR5
P21246	Q9NRR5
Q9H6E4	Q9NRR5
Q9NRR5	Q5VSY0
Q14512	Q9NRR5
O75084	Q9NRR5
Q9UHQ9	Q9NRR5
Q9NRR5	Q9NP55
Q9NRR5	P98175
Q9NRR5	P23284
O95206	Q9NRR5
O15198	Q9NRR5
O95201	Q9NRR5
Q969H8	Q9NRR5
P14209	Q9NRR5
Q9NRR5	P26885
Q96D42	Q9NRR5
Q9P2K6	Q9NRR5
Q9NRR5	P46379
Q9NRR5	Q9BXJ1
Q969W9	Q9NRR5
Q9NRR5	P01160
P04181	Q9NRR5
Q9NRD5	Q9NRR5
Q9UBP4	Q9NRR5
P53618	Q9NRR5
Q96GD3	Q9NRR5
Q9NRR5	Q9NR12
Q9NRR5	P01871
P05067	Q92542
Q92542	P56817
P49810	Q92542
Q96BI3	Q92542
P49768	Q92542
Q92542	Q9NZ42
Q8WW43	Q92542
Q01094	Q92547
Q92871	P20340
P03372	P05412
Q15583	P05412
P53779	P05412
P15336	P05412
P20749	P05412
P20226	P05412
P06400	P05412
P15172	P05412
P10275	P05412
Q15788	P05412
Q04206	P05412
P45984	P05412
P01100	P05412
Q13950	P05412
Q8NHY2	P05412
Q9HAV0	Q9UBI6
Q9HAV0	Q9P2W3
Q9HAV5	Q13114
Q9HAV5	Q9Y4K3
Q9HAV4	Q13158
Q9HAV4	Q13485
P13805	Q96S99
Q96S99	Q96EK5
Q96SB4	P61981
Q96SB4	P31946
Q96SB4	Q07955
Q9H270	O15116
Q92481	Q9H270
O14980	Q14457
Q14457	Q5VTD9
P04626	Q14451
P21860	Q14451
Q13257	Q9Y3Q8
Q9Y3Q8	Q15365
Q9NZJ4	Q9Y3Q8
O95831	Q9Y3Q8
Q96NE9	Q9Y3Q8
Q9BSW7	Q9Y3Q8
Q9UJX2	Q9Y3Q8
Q9UL26	Q8NEU8
Q8NEU8	Q9UKG1
Q99575	P78345
Q99575	O95707
Q99575	Q969H6
Q9UBB5	Q9BQA5
Q99578	Q12967
Q9BQA1	P62306
Q9Y5B0	Q9BQA1
O14744	Q9BQA1
P62318	Q9BQA1
Q9BQA1	P62316
Q9BQA1	P62314
P40818	P63104
P40818	P31946
P40818	P61981
O75886	P40818
Q13972	P40818
P27361	P36507
P36507	P04049
Q8IXI1	O95405
P82933	Q9BQ04
P52272	Q9BQ04
Q96DX5	Q9NWT6
Q96DX5	P12277
Q9UJX5	Q9UJX4
P30260	Q9UJX4
Q9UJX4	Q9UM13
Q9UJX4	Q9NYG5
Q9UJX4	Q13042
Q9UJX4	Q9H1A4
Q9UJX4	Q9UJX6
Q9UJX4	Q9UJX2
P30260	Q9UJX2
Q9UJX2	Q9H1A4
Q9UJX2	Q9UJX6
Q9P2T0	Q99750
Q15475	Q99504
Q99750	Q15475
O00167	Q15475
Q96TC7	P31946
Q96TC7	P61981
P41227	Q96KQ7
P48059	Q96KQ7
Q9BT49	Q96KQ7
O60568	Q96KQ7
P25791	Q96KQ7
Q02543	Q9Y3U8
P46777	Q9Y3U8
Q9Y3U8	P27635
Q9UGI8	Q8N8S7
Q70Z53	P30042
P30793	P30047
Q96EF0	Q96QG7
Q92905	P55789
P55789	Q7Z465
P32121	P25105
Q9UMZ2	Q9UJY4
Q9UMZ2	O15126
P04114	P13667
Q9Y3B6	Q15006
Q15006	O43402
O00566	Q9NV31
P31431	O00560
P52799	O00560
P42262	O00560
P61586	O00562
O00562	P06493
O00562	P53350
P51665	Q15008
Q15008	O00232
O75832	Q15008
Q15008	P17980
P28074	Q15008
O43242	Q15008
Q99436	Q15008
Q15008	Q99460
P62191	Q15008
P62333	Q15008
Q15008	Q9UNM6
P60900	Q15008
Q15008	Q13200
O00231	Q15008
P43686	Q15008
Q9Y3C4	Q96S44
Q13137	Q96S44
P46934	P51170
Q16623	P51170
P51178	P21980
Q96R06	P54259
O95897	P62753
P23443	P62753
Q92934	P10415
Q92934	Q07817
Q92934	P31947
Q92934	P31946
Q92934	Q16548
Q92934	Q92843
P54257	Q14203
Q14209	P06400
Q14209	P08047
Q14209	Q8N488
Q14209	Q14186
Q9BXH1	P10415
Q9BXH1	Q16548
Q9BXH1	Q07817
Q9BXH1	Q92843
P08069	Q9Y4H2
P62993	Q9Y4H2
P31946	Q9Y4H2
P06213	Q9Y4H2
P27986	Q9Y4H2
P61981	Q9Y4H2
Q92583	P51679
Q92583	P51685
P22681	P68036
O95376	P68036
P07814	P41252
Q13155	P07814
P07900	P07814
O43167	Q99750
Q8N6T7	Q9UKW6
P13569	Q9H3Z4
Q86Z02	Q8TAD8
P04637	Q86Z02
O60563	O94992
O94993	Q13145
O94993	O95989
Q9GZV5	Q15561
Q9GZV5	Q15599
Q9H9C1	Q9H267
Q9NX65	Q9P0L1
P27361	P19419
Q15349	P27361
Q9BUB5	P27361
P27361	Q02750
P27361	P53355
P27361	Q15121
Q9Y6H5	O60260
Q15645	O60260
P62879	O60262
P62873	O60262
Q9NPH0	O60262
Q9UIG0	O60264
O60264	Q9NRL2
P26010	P21333
Q13477	P26010
Q9NPP4	Q96MN2
P54253	Q96MN9
Q9NX70	Q15648
Q15648	P37231
P03372	Q15648
Q15648	P04637
Q15648	Q9NWA0
Q15645	Q96LM6
Q14847	Q15645
Q15645	Q13444
Q15645	Q9H4B4
Q15645	P30039
Q15645	Q86YR5
Q15645	Q8N720
Q15645	Q6P9B6
Q15645	Q969Q4
Q15645	Q9BXL6
Q15645	Q96JB6
Q15645	Q9NRY6
Q15645	P67775
Q15645	Q9NRQ2
Q15645	Q9NTN9
Q15645	Q13228
Q15645	Q9BSH5
Q15645	Q15013
Q15645	Q6BCY4
Q15645	O95486
Q15645	Q5TA45
P17081	Q15642
Q15642	P42858
P60953	Q15642
P42768	Q15642
Q9Y2W2	Q15642
P49759	Q13427
Q13427	P61981
Q7Z2E3	Q13426
Q96T60	Q13426
P12814	Q13426
Q13426	P49917
O95477	Q13425
Q16849	Q13425
P46939	Q13425
Q13425	Q15303
Q13424	Q14524
Q13424	Q9UI32
Q13424	P46939
P29475	Q13424
Q13424	P11532
P63279	Q13422
Q96CW1	Q13422
Q15436	O95487
P60709	P63261
Q9Y281	P63261
Q16827	P63261
P35080	P63261
P23528	P63261
P60981	P63261
Q01105	Q9BT49
P30260	Q13526
Q13526	P04637
Q8IZ52	Q13526
Q13526	O14543
Q13526	P53350
Q13526	P30307
Q13526	Q99640
P48357	Q13526
Q8NF64	Q13526
Q15390	Q13526
P07910	Q13526
Q13526	Q15233
Q7Z5J4	Q13526
P48730	Q92997
P48736	P01112
P01137	P37023
Q8N336	Q9NWX6
Q9NT62	O95166
Q7L590	P33993
Q7L590	P49736
Q7L590	Q9P209
Q7L590	P25205
Q7L590	O43929
Q7L590	Q13416
Q7L590	Q7Z7J5
Q7L590	Q99459
Q7L590	Q96ED9
Q7L590	Q8NHQ1
Q9BYW2	P42858
P19823	P36542
P51784	Q01201
P51784	Q12788
Q9UQ88	Q15287
P20585	Q9UQ84
P12004	Q9UQ84
P43246	Q9UQ84
P10275	Q9UQ80
P21860	Q9UQ80
Q9UQ80	Q92769
P06400	Q9UQ80
Q9BV38	Q8NC60
P29374	P06400
Q12929	O15482
Q12929	Q9UQB8
Q13155	Q12929
P00533	Q12929
Q12929	O14645
Q15154	Q12929
Q15464	Q12929
Q96ED9	Q12929
Q9UL45	Q12929
Q9UBT2	Q9UBE0
P63279	Q9UBE0
Q9NPP4	Q9C000
Q9C000	P55211
Q9C000	P42575
Q9UBE8	P54253
O43395	Q9C005
Q9UBL3	Q9C005
Q15569	Q9C004
P01732	P17693
Q8NHL6	P17693
Q969S8	O15379
Q969S8	Q92769
Q969S8	Q9Y618
Q8N2W9	Q8TAD8
Q9Y692	Q8TAD8
Q15047	Q8TAD8
P63279	Q8TAD8
Q8TAD8	Q99613
P15692	O60462
O60462	P49763
Q14141	Q8WYJ6
P09086	P20226
P09086	P12956
P54259	O00468
Q5VTD9	O00468
Q03405	P29597
P29597	P17181
P29597	P22681
P29597	P40189
P29597	P63244
Q96EP1	P29590
P36897	P29590
P29590	O95405
P29590	P62913
P29590	Q15796
P29590	Q9UER7
P29590	P04637
P29590	P84022
P03372	Q09472
Q09472	P15172
Q09472	Q92585
Q09472	P18146
Q09472	Q16665
Q09472	P25490
Q09472	Q92786
Q09472	P05549
Q15788	Q09472
Q09472	Q04206
Q09472	Q15796
O15350	Q09472
Q09472	P40763
Q09472	P04637
Q10570	Q9P2I0
Q9UKF6	Q9P2I0
Q9P2I0	Q15287
O94913	Q9P2I0
Q9Y6D6	Q9Y6D5
Q13595	O75494
P35637	O75494
P61981	O75494
P08138	P01138
P08138	Q9Y4K3
P08138	P04629
P08138	P34130
P29692	P41250
P29692	P09326
O95907	Q9UBS3
P54253	P08107
O75909	P54253
P54253	Q8N1N0
P54253	Q86VZ5
P54253	Q9Y6X8
P54253	Q6ZMJ4
P54253	Q9H7H0
P54253	O15273
Q14011	P54253
P54253	O43809
P54253	Q86UW1
Q13049	P54253
P54253	P61421
Q96RK0	P54253
Q96T58	P54253
P54253	Q8N684
Q7Z6M4	P54253
Q6DKK2	P54253
Q9Y6R0	P54253
Q15800	P54253
P54253	Q9Y3S1
Q15293	P54253
P22736	P54253
P54253	O15397
P54253	Q9NX95
P54253	A8CG34
P54253	P46108
O75626	P54253
P54253	O14901
O94842	P54253
Q96RN5	P54253
P54253	O43776
P54253	Q86Y13
P54253	Q6UWE0
P54253	Q9UBD0
P54253	O75935
P54253	P02686
P41222	P54253
P54253	Q9NRA8
Q14192	P54253
Q9UGR2	P54253
P54253	Q8N196
Q9UMN6	P54253
P54253	Q96JN2
P15822	P54253
P16383	P54253
P54253	A7KAX9
Q09013	P54253
P54253	P16144
P54253	Q92609
P12955	P54253
P54253	O75376
P54253	P23528
P15170	P54253
P54253	Q969X2
P54253	Q86U70
P38432	P54253
P54253	Q13085
P54253	Q9P2G9
Q8N2M8	P54253
P54253	Q99700
P54253	Q9Y4E1
P54253	Q92614
P54253	P32243
P54253	O43306
P54253	O00339
P54253	P14324
P54253	P53990
P13637	P54253
P54253	P17980
P54253	Q9H4I2
Q96EY1	P54253
P54253	Q9UKY1
Q8IX01	P54253
P54253	Q969T4
P54253	Q8TAQ2
P26368	P54253
P54368	P54253
Q9Y2Y4	P54253
P06241	P54253
P54253	O15014
P54257	P42858
P20226	P54257
P54259	Q9UQB8
P54259	Q9HC77
P54259	Q99435
P54259	Q9H0M0
Q9NP73	P54259
P54259	P61289
P54259	Q6ZWJ1
P54259	Q9Y219
P54259	Q99973
P54259	Q6P9H4
P54259	P02686
Q09013	P54259
P98164	P54259
P54259	P98160
P54259	O75093
P54259	O75095
P54259	Q8IUQ4
P54259	Q3KQU3
P54259	O43255
P54259	P98175
Q15323	P54259
Q9H2X0	P54259
P54259	P46379
P54259	Q12805
P54259	Q16610
O43639	P54259
P54259	Q9Y3T9
P54259	O00308
P54259	P61964
P28799	P54259
P54259	Q99750
P54259	Q9BSW2
P54259	O15162
P29033	P08034
Q9NZN4	P14672
P14672	Q9UER7
P07358	P07357
P07358	P01031
O15198	P26572
O15496	Q9HD67
Q99598	Q13901
Q99598	O95257
Q02218	O15162
Q02218	P36957
P09622	Q02218
P26006	P21926
P21926	P17301
P21926	P08648
O43172	O43447
P41226	P05161
Q9UMW8	P05161
O75448	Q9NX70
Q9NX70	Q9P086
Q9NX70	Q6P2C8
Q9NX70	Q13503
Q9NX70	O60244
Q9NX70	O75586
Q9NX70	Q9Y2X0
Q9NX70	Q9H944
Q9NX70	O95402
Q9NX70	O43513
Q9NX70	Q15528
Q9NVC6	Q9NX70
Q9NX70	Q96HR3
Q9NX70	Q9UHV7
Q9NX70	P49336
P62308	Q8WXD5
Q9UHI6	P62308
P62308	Q96D03
P62306	P62308
P62308	Q16637
P62308	Q15287
P62318	P62308
P62308	O95400
P15104	Q6ZVK8
P15104	Q9H8W4
Q9UHI6	P62306
P62306	Q16637
P62316	P62306
P62306	O95400
P62306	Q8WXD5
Q9BRG1	Q9BQY4
Q9BRG1	Q96GX9
Q9BRG1	Q96H20
O15399	Q8NI35
Q8NI35	O95832
Q8N3R9	Q8NI35
Q8NI35	Q99712
Q8NI35	Q13224
Q8NI35	Q12879
O14727	P99999
O14727	Q07817
O14727	P55211
O14727	Q9NQS1
O14727	P42574
Q99750	Q9BR84
Q9NR50	P49770
Q9NR50	Q13144
Q9NR50	Q14232
Q9NR50	Q9UI10
Q15365	P57052
Q14257	Q9Y4K3
[truncated: 3,581 more rows]
